# Supplementary material for: Epistemic planning for multi-robot systems in communication-restricted environments
Source: Front Robot AI. 2023 May 23;10:1149439. doi: 10.3389/frobt.2023.1149439 (PMC10243298; doi:10.3389/frobt.2023.1149439)
Supplement: Supplementary file 1 [file DataSheet1.ZIP]

Archive with 31 entries (31 files):
- OrderedPictures/0IntroPicAttempt2.jpg
- OrderedPictures/10MASTSimExamp3Final.jpg
- OrderedPictures/11MASTSimExamp4Final.jpg
- OrderedPictures/12MAST_BoxPlotFinal.jpg
- OrderedPictures/13MAMTSimExamp1_Final.jpg
- OrderedPictures/14MAMTSimExamp2_Final.jpg
- OrderedPictures/15MAMTSimExamp3_Final.jpg
- OrderedPictures/16MAMTSimExamp4_Final.jpg
- OrderedPictures/17MAMTSimExamp5_Final.jpg
- OrderedPictures/18MAMT_BoxPlotFinal.jpg
- OrderedPictures/19Exp2Agents1TaskFinal0.jpg
- OrderedPictures/1IntroPic1.jpg
- OrderedPictures/20Exp2Agents1TaskFinal1.jpg
- OrderedPictures/21Exp2Agents1TaskFinal2.jpg
- OrderedPictures/22Exp2Agents1TaskFinal3.jpg
- OrderedPictures/23Exp3Agents1TaskFinal0.jpg
- OrderedPictures/24Exp3Agents1TaskFinal1.jpg
- OrderedPictures/25Exp3Agents1TaskFinal2.jpg
- OrderedPictures/26Exp3Agents1TaskFinal3.jpg
- OrderedPictures/27Exp3Agents2TaskFinal0.jpg
- OrderedPictures/28Exp3Agents2TaskFinal1.jpg
- OrderedPictures/29Exp3Agents2TaskFinal2.jpg
- OrderedPictures/2IntroPic2.jpg
- OrderedPictures/30Exp3Agents2TaskFinal3.jpg
- OrderedPictures/3ApproachFramework.jpg
- OrderedPictures/4coverage0.jpg
- OrderedPictures/5coverage1.jpg
- OrderedPictures/6epistemicPlanningFig2.jpg
- OrderedPictures/7MASTSimExamp0Final.jpg
- OrderedPictures/8MASTSimExamp1Final.jpg
- OrderedPictures/9MASTSimExamp2Final.jpg
